# Supplementary material for: Uptake of Dimethylsulfoniopropionate (DMSP) by Natural Microbial Communities of the Great Barrier Reef (GBR), Australia
Source: Microorganisms. 2021 Sep 6;9(9):1891. doi: 10.3390/microorganisms9091891 (PMC8471478; doi:10.3390/microorganisms9091891)
Supplement: Supplementary file 1 [file microorganisms-09-01891-s001.zip]

Archive with 1 entries (1 files):
- microorganisms-1276251-supplementary.pdf
